# Supplementary material for: Does Retroperitoneal vNOTES Sentinel Lymph Node Mapping Represent a Feasible Staging Option in Presumed Early-Stage Endometrial Cancer?
Source: Medicina (Kaunas). 2025 Dec 25;62(1):43. doi: 10.3390/medicina62010043 (PMC12843302; doi:10.3390/medicina62010043)
Supplement: Supplementary file 1 [file medicina-62-00043-s001.zip]

Archive with 3 entries (2 files):
- medicina-4031629-supplementary/
- medicina-4031629-supplementary/medicina-4031629-supplementary-table s1.pdf
- medicina-4031629-supplementary/medicina-4031629-supplementary.mp4
